# Supplementary material for: A neural circuit linking learning and sleep in Drosophila long-term memory
Source: Nat Commun. 2022 Feb 1;13:609. doi: 10.1038/s41467-022-28256-1 (PMC8807839; doi:10.1038/s41467-022-28256-1)
Supplement: Supplementary file 4 — Source Data [file 41467_2022_28256_MOESM4_ESM.xlsx]

## Sheet: figure 1b
Fig. 1b
Training	0hr	1hr	2hr	4hr	6hr
Normalized Luminescence [TP1-3]	1.23967	1.18467	1.19253	0.901582	1.15003
	1.20799	1.93338	0.770211	0.884581	1.6021
	0.597883	1.41474	0.472308	2.00548	1.69367
	1.26131	1.00407	0.672455	1.83238	1.38031
	1.27753	1.27299	1.70488	1.58201	0.653136
	0.632036	0.779238	1.61635	1.83139	2.53662
	1.06529	0.646959	1.14119	1.97528	1.11589
	1.561	0.927992	2.35319	2.51448	1.44162
	0.730862	0.54569	1.90966	1.39121	2.70264
	1.54203	0.865002	0.63533	1.25506	1.58709
	0.958518	0.460253	1.32725	1.13877	1.32483
	1.57873	1.09667	0.799104	1.97315	1.24197
	0.890683	1.57083	0.994374	1.42222	1.39703
	1.22453	0.97689	1.1	1.02345	2.69511
	0.83496	1.00789	1.15282	1.82294	1.26233
	1.14022	2.17549	1.16493	2.04269	1.99544
	1.02473	0.70977	0.54569	2.30101	2.54151
	1.1579	1.20383	1.00843	2.25585	1.84184
	1.71396	0.682701	1.83336	2.02471	1.79088
	1.64086	0.89123	1.59992	1.46559	1.97802
	0.747274	1.51112	1.70056	1.20574	1.98988
	1.17168	0.844258	0.752249	1.43765	0.722399
	1.39709	1.95238	1.44339	1.68181	0.183566
	2.04154	1.11328	0.837207	1.82647	1.40015
	1.22067	1.92178	1.2731	0.896524	1.43038
	1.18469	0.216536	0.821899	1.24495	1.05037
	0.544631	1.27769	1.23559	0.962401	0.517586
	1.11328	1.25918	1.40864	1.85345	3.04057
	0.0585376	1.16452	2.38937	2.09187	0.81152
	1.43497		0.898347	1.29832	1.35241
	0.787322		1.53176	2.06483	1.97587
	1.83068		1.20723	1.5033	2.54523
	1.31896		1.2421	1.57802	1.39512
			1.66628	1.48693	1.72891
			1.23783	1.80719	0.155329
			1.47696
			1.69332

## Sheet: figure 1d
Fig. 1d
Training	0hr	1hr	2hr	4hr	6hr
Sleep change(min/30min) [TP1-3]	2.77222	1.27222	-1.22778	-0.727778	8.02222
	5.02222	9.52222	1.52222	1.77222	9.02222
	-2.47778	3.27222	3.02222	9.02222	10.2722
	7.27222	0.522222	1.27222	19.2722	7.02222
	2.77222	8.77222	11.2722	-2.47778	5.27222
	-2.47778	-0.727778	6.77222	-1.22778	5.27222
	8.77222	0.772222	4.77222	7.02222	22.0222
	2.27222	-1.22778	-1.22778	11.7722	13.0222
	11.2722	6.27222	8.77222	18.0222	15.2722
	-0.977778	2.02222	-2.47778	-2.47778	6.52222
	-0.977778	-2.47778	-2.47778	1.77222	10.2722
	2.02222	1.27222	-0.727778	5.02222	8.52222
	0.0222222	-2.47778	15.0222	-1.22778	0.772222
	-1.22778	9.77222	0.522222	3.27222	-2.47778
	-0.227778	-1.22778	-0.727778	0.0222222	-1.22778
	1.02222	-2.47778	-0.227778	-2.47778	3.27222
	-1.22778	-0.727778	3.52222	-0.977778	10.2722
	-2.47778	1.52222	-2.47778	5.27222	16.7722
	1.02222	-2.47778	0.272222	17.2722	9.52222
	-2.47778	-2.47778	-2.47778	10.0222	17.0222
	-2.47778	1.02222	-2.47778	13.5222	21.5222
	-2.47778	6.52222	0.772222	11.5222	4.52222
	-2.47778	4.02222	-0.227778	-1.22778	13.5222
	-0.977778	-2.47778	5.77222	14.0222	16.7722
	-2.47778	-0.977778	3.52222	7.27222	17.2722
	0.0222222	-2.47778	5.52222	16.7722	11.0222
	-2.47778	-2.47778	-2.47778	3.02222	16.0222
	-2.47778	-1.22778	-2.47778	5.27222	19.0222
	0.0222222	-2.47778	-0.477778	12.0222	-2.47778
	-2.47778	-2.47778	6.27222	-1.22778	-2.47778
	-2.47778	-2.47778	8.27222	-2.47778	6.27222
	1.02222	-0.977778	-2.47778	0.0222222	1.02222
	0.0222222	-2.47778	-2.47778	10.7722	-1.72778
	3.77222	-2.47778	-2.47778	-1.22778	1.27222
	8.02222	-2.47778	-2.47778	-2.47778	-1.22778
	-2.47778	15.2722	-2.47778	-2.47778	-2.47778
	-2.47778	-2.47778	-2.47778	-2.47778	2.02222
	-2.47778	-2.47778	-2.47778	0.772222	25.0222
	-1.22778	-2.47778	-0.977778	-2.47778	-2.47778
	-2.47778	-2.47778	-2.47778	-2.47778	-2.47778
	-2.47778	3.02222	-2.47778	-2.47778	-2.47778
	-2.47778	-2.47778		5.52222	-2.47778
	-2.47778			12.5222	-2.47778
	-0.727778			2.27222	-1.22778
	-2.47778				-2.47778
					-2.47778
					-1.22778
					-2.47778

## Sheet: figure 1e
Fig. 1e
Training	0hr	1hr	2hr	4hr	6hr
CI [%]	43.212	47.9733	73.8965	55.9666	54.6541
	55.2721	69.429	73.4558	76.3539	42.1369
	75.8664	82.1235	63.6394	81.6027	63.1119
	8.58097	63.8932	55.5593	65.2688	74.8848
	10.0968	79.0785	72.9015	80.2471	6.87813
	72.9015	67.2788	60.0467	54.197	81.409
	83.4591	40.2137	51.6594	24.2113	6.3172
	73.5693	50.818	74.9516	9.10851	80.1068
	94.5152	75.4524	66.5576	67.172	57.8831
	79.1253	16.7679	84.2676	58.6578	17.596
	85.1973	91.7391	59.3646	92.3144	57.9866
	85.0301	90.2074	85.2375	28.1338	76.0134
	70.0268	90.8629	71.1171	83.0056	9.65886
	76.4541	93.4518	63.6528	52.5017	55.3177
	83.172	86.6043	92.7546	71.0176	11.5192
	77.1285	86.1836	65.8631	14.3439	57.9833
	81.0909	76.9349	75.7796	66.2345	20.4007
	79.6194	61.1285	72.8748	77.99	88.0067
	79.626	91.0651	60.0601	31.3055	12.8147
	76.3673	85.9299	57.3222	88.8481	28.2871
	95.9132	95.5392	37.1553	64.4474	84.5142
	37.7362	62.7446	54.7949	69.9633	84.0735
	76.6544	76.6144	61.0551	71.4658	55.2454
	71.8865	32.7012	67.6995	38.2704	70.3773
	67.606	83.7997	78.6043	78.6578	38.9783
	89.5292	73.77	86.5108	60.3693	30.5576
	88.1469	72.8948	90.4641	72.9015	72.1202
	95.6461	70.1827	78.8447	82.4441	12.7412
	82.5576	54.2304	72.8097	86.8381	69.4691
	75.6795	49.3222	74.3973	70.5643	57.3222
	81.6361	59.3523	42.2237	52.5142	46.6244
	39.4658	83.0851	56.4706	67.7195	43.0718
	92.9082	85.6561	85.3289	17.7563	31.7329
	21.8227	67.5027	73.6427	74.5175	20.7479
	59.0117	11.6728	74.7713	53.3289	66.9983
	64.6144	41.6361	57.3222	89.222	16.3513
	64.7746	83.0184	78.1102	19.212	56.4474
	83.7262	73.4558	65.3823	13.2366	53.5626
	68.9616	55.6528	41.6093	58.7045	51.6795
	73.8297	82.4174	10.9316	61.3489	20.2938
	74.6912	68.7012	63.0584	64.7746	83.6995
	57.9556	16.6277	77.0217	75.6194	37.1285
	49.2287	51.379	85.5626	56.6678	43.9237
	67.3656	87.4592	81.409	22.6298	58.9249
	65.5225	57.5693	89.979	61.5711	56.414
	67.4391	83.9065	79.4124	73.6361	60.9282
	71.7796	66.9917	73.4958	26.9516	82.4441
	69.7763	69.0684	14.9716	42.2437	73.9432
	51.586	82.5376	68.064	74.9249	54.1436
	71.3062	83.0317	16.7906	74.3773	63.7529
	15.6533	53.4558	25	47.0718	56.9886
	82.3384	38.5977	73.5276	79.3122	99.6212
	79.5645	52.5494	36.3484	58.6978	70.1508
	89.4673	76.1423	82.6533	2.81385	76.1474
	45.005	76.1541	49.1935	21.2033	23.1759
	44.4489	60.3344	84.9983	52.2263	14.2714
	79.2161	80.871	86.9071	31.0888	31.9531
	56.3283	86.66	85.8358	19.5109	76.4221
		68.3616	60.3752	89.6716	14.158
		67.5578		76.0871	72.0847
				84.0871
				41.2931
				22.8141

## Sheet: figure 1f
Fig. 1f	Genotype	vFBs-GAL4>UAS-Shits		UAS-Shits/WT-cs		vFBs-GAL4/WT-cs
	Temperature	20°C	30°C	20°C	30°C	20°C	30°C
	Sleep change(min/30min) [TP1-3]	-1.375	2.59434	14.7788	-10.0272	-4.7598	7.2875
		2.125	-1.90566	16.2788	3.22283	-4.7598	-0.9625
		-2.375	-8.40566	2.02885	2.47283	-4.7598	11.5375
		4.625	-2.90566	6.02885	6.47283	-4.7598	7.5375
		4.375	0.59434	-0.721154	4.72283	-2.7598	1.2875
		2.625	-3.65566	-4.22115	5.22283	-4.7598	10.0375
		-1.625	-12.6557	-1.97115	2.97283	-4.7598	6.0375
		0.875	-8.90566	7.77885	5.97283	4.4902	3.5375
		0.625	3.84434	6.52885	3.47283	10.2402	-2.2125
		8.625	1.34434	10.5288	3.97283	-1.2598	-3.9625
		8.625	2.09434	-5.72115	5.47283	-3.5098	13.2875
		7.875	3.59434	-2.47115	5.72283	-3.2598	-0.7125
		-7.375	3.09434	-0.471154	10.2228	-0.759804	-0.4625
		-7.375	-8.65566	-5.72115	6.47283	5.2402	2.7875
		5.875	0.59434	-2.22115	4.97283	-3.2598	3.0375
		0.125	-6.90566	4.77885	4.22283	-1.7598	4.7875
		8.625	-7.40566	10.7788	5.97283	8.2402	11.2875
		18.625	9.09434	5.27885	5.22283	9.7402	0.0375
		13.125	2.84434	-5.72115	10.2228	15.2402	1.7875
		20.125	2.34434	10.5288	8.72283	-2.0098	2.2875
		7.375	-2.40566	9.27885	5.47283	8.9902	16.2875
		2.375	6.34434	5.52885	8.22283	10.2402	5.0375
		0.375	2.59434	4.27885	5.22283	3.9902	5.2875
		18.875	2.34434	13.7788	10.4728	12.2402	5.5375
		12.875	-5.40566	-0.721154	3.47283	19.7402	7.0375
		-2.875	-8.40566	-3.47115	3.47283	14.4902	6.5375
		5.375	6.34434	-5.72115	-1.52717	3.7402	-5.7125
		15.125	-10.1557	-1.47115	4.47283	15.7402	-3.9625
		-7.375	4.84434	-5.72115	1.47283	6.7402	3.0375
		10.875	1.09434	6.02885	-1.52717	12.2402	7.7875
		15.125	1.34434	5.27885	-0.0271739	4.7402	5.2875
		-7.375	9.09434	-5.72115	0.722826	7.9902	9.2875
		18.625	2.34434	21.7788	0.972826	7.9902	-0.2125
		13.875	-0.65566	1.52885	-12.2772	-4.7598	8.7875
		12.375	-0.65566	11.5288	2.22283	16.9902	7.0375
		1.875	2.59434	3.77885	5.22283	6.7402	1.0375
		0.125	0.59434	-1.97115	4.72283	0.990196	1.7875
		6.125	-0.40566	2.77885	4.22283	11.7402	4.2875
		-3.125	5.34434	-3.47115	6.97283	6.7402	0.2875
		5.625	1.34434	-5.72115	1.97283	3.2402	1.0375
		6.875	-5.15566	0.778846	2.47283	5.4902	2.0375
		7.875	9.09434	9.02885	3.47283	12.4902	9.0375
		-1.875	-5.65566	21.0288	9.97283	-1.5098	0.5375
		0.375	-6.90566	21.2788	4.72283	-2.0098	6.2875
		-3.625	-9.90566	18.2788	4.72283	9.4902	12.5375
		-3.125	-13.4057	2.02885	12.2228	2.7402	10.5375
		-7.375	-7.90566	14.2788		-4.7598	7.0375
		8.625	-14.9057	-5.72115		2.7402	-1.4625
		-5.375	1.34434	21.7788		-1.5098	2.2875
		22.625	-5.15566	19.7788		-4.7598	6.0375
		4.375	-0.65566	16.5288		7.2402	2.2875
		-3.875	-10.1557	16.2788		5.7402	9.7875
		4.125	-14.1557	14.5288		-1.2598	8.0375
		-6.125	-1.15566	21.7788		-2.7598	8.5375
		8.625	-10.4057	15.0288		-4.7598	12.0375
		6.375	1.84434	18.0288		-1.5098	11.5375
		12.375	-2.65566	20.0288		-4.7598	1.0375
			-0.90566	7.27885		4.2402	-0.7125
			-7.15566	9.27885		0.990196	2.7875
				6.27885			11.7875
				7.52885			7.2875
				19.7788			7.7875
				15.0288			8.7875
							8.0375
							7.5375

## Sheet: figure 2a
Fig. 2a	Driver for Chrimson	MB002B	MB018B	MB027B	MB051B	MB052B	MB057B	MB077B	MB082C	MB083C	MB110C	MB112C	MB242A	MB298B	MB310B	MB399B	MB433B	MB434B	MB542B	MB543B	MB549C	MB622B	SS01308	VT036875-GAL4	R23E10-GAL4	pBDP
	Sleep change(min/30min) [TP1-3]	-11	-3	-10.5	0	-26.6667	-13	5.38889	-2	-2.5	-3.875	-14.1667	15.5	0	-2.5	-5.25	-6.66667	-9.5	4.5	-3.33333	-17.9167	-12	2.66667	16	-6.16667	0
		-11	-8	-17.5	22.9167	-2.66667	-10.5	1.88889	0	-4	0.625	-23.3333	13	1.58333	-4	0	3.83333	-6.5	-19.5	-19	-8.66667	-11	0.25	9	-1.41667	-9.16667
		-8	-16	0	6.25	-15.9167	0	1.38889	0	4.5	-17.375	-0.583333	-2.5	-10.8333	4.5	-5.75	-15.6667	0	5	-12.9167	-24.25	0.5	4.08333	2.5	2.66667	0
		-21	-10	-4	15.25	0	0	-10.1111	-0.5	-2	6.625	3.33333	0	11	-2	-6.91667	-14.25	-12	-0.5	-3.91667	-9.83333	18.5	0.333333	-2.5	14.5833	0
		-17	-8.5	5	-3.66667	-2.5	0	9.88889	0	0	7.625	3.33333	8.5	-4.33333	0	-3.25	4.33333	-17.5	1.5	0	-15.8333	-9	5.66667	-21.5	0	2.5
		-21.5	-6	-2	11.9167	-8.58333	-13.5	4.38889	-7.5	-2.5	-10.375	-6.08333	2.5	-10.5833	-2.5	-10	-19.25	-10.5	0.5	-8.25	-2.16667	-14.5	5.58333	12.5	5.25	11.6667
		5	-13	-4.5	-0.0833333	-17.25	-13	4.88889	-14	-3	5.625	-16.0833	-4	-5.83333	-3	-6.91667	10.25	-9.5	-9.5	-5.08333	-16.75	-8	12.3333	22	4	-7.66667
		-10	-10	-11.5	17.6667	-10.1667	-7	-7.11111	-12	0	7.625	-12.5	3	-14.5833	0	-17.75	-17.75	-24.5	-22	-5.25	-8.58333	4	2.5	19.5	23.0833	4
		-18.5	-14.5	-3	6	-13.3333	15.5	-9.11111	0	0	2.125	-9.75	0	-14.6667	0	-8.5	-7.41667	-10	-16.5	-10.5833	-2.75	-6	10.4167	22	20	0
		8.5	13	0.5	23.3333	-10.25	-12.5	10.3889	-5.5	-7.5	9.125	-18.9167	14	-21	-7.5	-0.833333	12.1667	-2.5	-13.5	-9.16667	7.5	0	8.08333	13	4.08333	0.5
		1	10	3	19.6667	-2.83333	-12.5	-3.61111	-1	4	-11.375	-15.5833	14.5	-0.916667	4	-6.66667	-11.8333	-10	1.5	-18	-5	-16.5	0	-10.5	0	-2.91667
		-19.5	14	-7	14.3333	-16.4167	0	-7.11111	0	12	6.125	-7.5	-4.5	-4.66667	12	-9	-0.916667	-4.5	-12	0	-11.6667	-16.5	-7.83333	17.5	6.33333	-4.16667
		-10	15	4	7.08333	-3.16667	-14	10.8889	0	-11.5	-7.375	-11.8333	10	-4.83333	-11.5	-6.83333	-9.66667	-10	1	-11	2.75	-9.5	2.33333	22.5	8.16667	-1.16667
		-7.5	-4	0	2.91667	0	0	-3.61111	-6.5	5.5	-10.375	-13.75	-4.5	-15.8333	5.5	8.75	-19.4167	-6	2	0	-17.5	-21	0	12	2.5	5.16667
		-14.5	-3	3.5	11.9167	-17.3333	0	-7.61111	0.5	0	9.125	-6.08333	9.5	-4.16667	0	-15.4167	0	-0.5	-7	0	-15.0833	-12.5	-0.0833333	9	0	5.58333
		-19.5	-2.5	10.5	2.66667	2.5	-4	10.8889	0	3	3.625	-12.25	2.5	-10.4167	3	-11.3333	-4	-9	-6	0	-16.75	-4.5	-3.08333	3	11.5833	-2.58333
		-12.5	2	8	-10.9167	-15.1667	-4.5	-5.11111	15.5	0	-20.875	9.58333	-6	-7.75	0	-14.4167	-8.83333	-7	8.5	0	7.75	-22.5	-7.91667	14.5	14.9167	0
		-11	21.5	0	2.58333	-14.5833	-7.5	6.88889	9.5	0	-9.375	-7.25	-4.5	-20.75	0	0.666667	-2.91667	5.5	-8	-12.5	8.66667	1	6.41667	22.5	12.1667	-7
		-3	-19.5	-3.5	0	-9.41667	0	10.8889	16	0	-12.375	-2.83333	0	1.25	0	0	2.58333	0	-10.5	-3.25	10.9167	0	-2.91667	17.5	8.08333	7
		-2.5	4.5	0	22.9167	-8.25	11.5	5.38889	-10	0	-20.375	0.583333	0	-6	0	-11.5833	0	-8	-16	6.5	-17.5	-2	9.33333	6.5	16.5833	15.6667
		-3.5	-15	3	6.25	-3	4	9.38889	0	0	-6.375	1.08333	9	3.75	0	0	-8.91667	0.5	3.5	-4	-12.4167	-4	-7.08333	12.5	0	0
		-12	4.5	-7	15.25	-0.75	-1	13.3889	5	0	-5.875	-23.6667	0	-3.5	0	-14.25	-8	-5.5	-6.5	-9.83333	-8.33333	7.5	-3.58333	17.5	8.58333	-4.16667
		5	-16	0	-3.66667	-12.6667	3.5	15.8889	9.5	0	-2.875	0.25	-7.5	1	0	-7	-4.5	5.5	-2.5	0	1.33333	-15	-15.3333	6.5	8.75	-14.25
		-8.5	-14.5	0	11.9167	-0.5	8	9.88889	-10	-3	7.625	0	2.5	0	-3	-7.25	0	-14.5	-5.5	0	-5.16667	-9	2.91667	7.5	12.25	7.08333
		9	1	0	-0.0833333	-9.58333	-0.5	0.388889	2.5	0	5.125	0	0	5.41667	0	6.16667	-3.58333	-4.5	-7	-7.25	0	-10	-0.666667	24	18	-12.5833
		-8	-3	0	17.6667	-2.75	0	1.38889	0	-2.5	6.125	0	6	-4.25	-2.5	-4.08333	-9.16667	-4.5	-1.5	0	-6.25	-21	-5.33333	1.5	14.3333	8.16667
		-4.5	-9.5	0	6	-1.16667	1	-7.11111	-13.5	0	-9.375	0	-3	0.666667	0	0	-1.08333	1.5	12.5	-3.5	1.33333	-7	7.08333	11	16.8333	-6.25
		-14.5	1.5	-2.5	23.3333	-12.9167	3.5	5.88889	-6	0	-3.375	0	-2.5	-11.5833	0	0	4.08333	-13	-9.5	7.25	10.75	-2	8.66667	12.5	0.0300926	-0.0638889
		-8	-5.5	-9.5	19.6667	-13.75	-9.5	13.3889	-12	4.5	0.625	-10.5	0	-10.75	4.5	-7.25	-6.33333	-13.5	-14	8.33333	8.5	0	2.25	12.5	0.0708333	-0.025463
		-17.5	-9.5	0	14.3333	-0.166667	-7.5	14.8889	-2.5	-1.5	-0.875	-2.5	0	-0.833333	-1.5	-9.41667	-11.9167	-7.5	-2.5	2.5	0	-7	2.83333	15.5	0.087037	-0.0194444
		-7	-11	1	7.08333	-6.5	-7.5	8.38889	-7	-2.5	-17.875	-3.58333	-6.5	0.583333	-2.5	-7.16667	0	-14.5	4	0	3.83333	-1	3.41667	9.5	0.0944444	0.0277778
		-13	4.5	1	2.91667	-13.5	-6	1.88889	-10	0	-5.875	-3.25	-5.5	2.41667	0	-13.8333	0	-8.5	-10.5	0	-12.1667	-13	8.83333	10	0	0.0226852
		1.5	-6.5	-13	11.9167	-12	-10.5	-2.11111	-14	-4.5	2.125	-13.0833	5.5	0	-4.5	0	-8.75	3.5	-3.5	4.83333	14.0833	-4	5.83333	24	0.0347222	0
		-18.5	-12	-6	2.66667	-9.08333	1	12.8889	-5	1.5	4.625	5.33333	5.5	-3.75	1.5	-20.6667	16.75	2	-17.5	-9	-9.5	-0.5	-0.25	17.5	0	0.0101852
		-3.5	-1	5.5	-10.9167	-4	-16	13.8889	-0.5	0	-20.875	0	0	-5.16667	0	8.58333	-5.25	5	-5	3.41667	-15.5833	-6	-0.0833333	11.5	0	-0.0773148
		-2	-0.5	-2.5	2.58333	0	-0.5	13.8889	-2	4.5	5.125	-1.83333	0	13.1667	4.5	-9.83333	16.9167	4.5	-2.5	-9.66667	11.4167	-10	0.333333	12.5	-0.0462963	-0.0231481
		-7	-26	-11.5		-18.0833	-21.5		-8	0		-7.16667	-1.5	-15.9167	0	0	-6.33333	-8	12	-24	-11	-1
		-15	-20.5	2.5		-17.5833	-12.5		-2.5	0		-7.41667	-8	-6	0	0.333333	8.5	-13.5	17.5	-11.1667	0	0
		5	-1.5	1.5		-12.5833	-7		-1.5	10		-22.25	9	8.25	10	-7	-10.75	-18.5	11.5	-9.66667	-11.5	5.5
		3.5	-23.5	-2		1.33333	-22.5		0.5	-3		-2.5	15	3.33333	-3	-3.58333	-2.41667	-23.5	21.5	-12.0833	-6.83333	2.5
		-15.5	-13	-9.5		4.16667	-16		-7	-6.5		-8.66667	-3	-5.25	-6.5	2.58333	5.91667	-5.5	8.5	-4.41667	-4	14.5
		-2	-11	9.5		-5.08333	8.5		-17	-7		-14.9167	0	-11.8333	-7	-10.25	-11.75	3.5	1.5	1.08333	-15.8333	11.5
		-3.5	3.5	-4.5		-12.75	-1		4	-5.5		-13.5833	7	-9.41667	-5.5	-6.5	-9.66667	2	6.5	0.333333	-0.416667	17.5
		12	-22.5	-0.5		-10.5	-9		13	4.5		-21.6667	12.5	-7.83333	4.5	-9.66667	4.83333	-19	23	-20	-8.91667	0
		4	-6.5	-7		-16.8333	-8.5		-0.5	2.5		-2.66667	0	10.3333	2.5	-3.83333	-2.41667	-11.5	6.5	-7	-13.1667	9
		8.5	-4	5.5		-28.8333	-3.5		8	3.5		-6.08333	6.5	17.0833	3.5	-4.41667	-10.8333	-2.5	8.5	4	1.66667	13
		-0.5	-7	-8		5.91667	0.5		-19	-8		-10.9167	-3.5	-18.6667	-8	-3.58333	14.3333	6	3	2.33333	15.75	8.5
		5	2	12		-19.5	-2.5		5	-1.5		-13	13	-3.08333	-1.5	0	0	-3	-1.5	-10.0833	10.75	0
		19	-4	-2		1	17.5		1.5	0		-6.08333	3	0	0	1.58333	0	10	19	0	0	1
		-5.5	-18.5	15		-3.83333	5		3	-4		0	0	-2.58333	-4	-1.5	1.41667	13.5	11.5	-6.25	0	8
		-10	2	-19		0	7.5		15	5		3.5	0	-2.91667	5	8.33333	0	-7.5	14.5	0	-7.25	17.5
		-5	-1	6.5		-10.4167	-12		8	-7		-6.08333	0	0	-7	0	12.4167	2	21.5	8.16667	20.3333	4
		0	-10	10		0	0		-9.5	2.5		0.333333	0	5.91667	2.5	-3.5	-13.25	1	3.5	5.33333	-14.75	10
		0.5	-10.5	-7.5		-0.333333	8		-1.5	-15		-3.58333	0	-15.3333	-15	-10.8333	2.91667	18.5	10	-2.75	-5.25	12

## Sheet: figure 2c
Fig. 2c	Genotype	MBONs-g2a'1/UAS-Shits		MBONs-g2a'1/UAS-Shits		pBDP-GAL4/UAS-Shits
	Temperature	20°C		30°C		30°C
	Training	naïve	trained	naïve	trained	naïve	trained
	CI [%]	0.51379	0.855359	0.647613	0.796394	0.609683	0.582905
		0.81783	0.411753	0.577162	0.644875	0.543706	0.321402
		0.829048	0.530952	0.636194	0.603873	0.437129	0.164942
		0.704508	0.535826	0.668915	0.891553	0.652087	0.259232
		0.620367	0.467579	0.474591	0.853689	0.966678	0.454157
		0.709182	0.460301	0.572087	0.45409	0.573155	0.278197
		0.540901	0.809416	0.900367	0.693957	0.848013	0.475593
		0.911252	0.579366	0.674257	0.766611	0.865509	0.855292
		0.730484	0.714257	0.525476	0.604808	0.951185	0.241669
		0.856895	0.566878	0.740634	0.725476	0.884207	0.924674
		0.757796	0.522404	0.631319	0.440067	0.725676	0.781502
		0.870317	0.263439	0.572955	0.718197	0.827312	0.779165
		0.82177	0.747179	0.681937	0.583439	0.75606	0.774157
		0.77616	0.741102	0.643072	0.63025	0.733422	0.389449
		0.718865	0.613756	0.720801	0.72581	0.894825	0.307846
		0.698831	0.307646	0.701235	0.553723	0.454825	0.512988
		0.326144	0.590651	0.831586	0.540434	0.791252	0.602337
		0.482471	0.709316	0.731619	0.816828	0.48788	0.153856
		0.415693	0.454758	0.644482	0.73015	0.930818	0.507312
		0.549649	0.516127	0.426154	0.32975	0.698898	0.423973
		0.440801	0.371419	0.508361	0.539432	0.379566	0.652087
		0.435192	0.39005	0.513043	0.630584	0.932688	0.6002
		0.252955	0.385042	0.800669	0.650484	0.89015	0.760467
		0.613422	0.438932	0.475652	0.604942	0.728948	0.690885
		0.471185	0.340768	0.80194	0.678331	0.859566	0.461436
		0.305309	0.338497	0.8501	0.597663	0.718865	0.380968
		0.331886	0.305509	0.748763	0.675793	0.568481	0.157129
		0.299432	0.373088	0.611639	0.587179	0.839399	0.288175
		0.463105	0.384975	0.829298	0.644274	0.854825	0.446945
		0.377095	0.300434	0.288361	0.709048	0.717329	0.161068
		0.627841	0.543573	0.877458	0.543172	0.72581	0.815626
		0.366544	0.318397	0.525418	0.709583	0.720267	0.823305
		0.363673	0.292421	0.377592	0.772421	0.560334	0.538698
		0.40995	0.298965	0.852107	0.352521	0.460968	0.847546
		0.450818	0.300968	0.397726	0.26798	0.813289	0.170351
		0.417896	0.522671	0.360668	0.242538	0.896294	0.528748
		0.736895	0.307245	0.57389	0.492688	0.629382	0.776628
		0.466511	0.287746	0.157129	0.349917	0.853222	0.654491
		0.580968	0.410818	0.389917	0.223105	0.679599	0.681402
		0.605476	0.336694	0.303706	0.382237	0.684274	0.287679
		0.468447	0.27586	0.515392	0.39399	0.666912	0.937028
		0.533489	0.31773	0.286611	0.085409	0.626244	0.250684
		0.481603	0.5797	0.229249	0.127412	0.729349	0.786511
		0.408881	0.296427	0.515726	0.18177	0.811886	0.573623
		0.677663	0.425568	0.400935	0.340634
		0.776561	0.268648	0.3598	0.534023
		0.708982	0.368614	0.25202	0.452688
		0.322805	0.170083	0.253623	0.224374
		0.67172	0.487078	0.428781	0.708314
		0.608214	0.24414	0.398865	0.349783
		0.634791	0.190117	0.317663	0.424374
		0.27813	0.354524	0.414224
		0.322604	0.385776	0.307379
			0.315459

## Sheet: figure 2d
Fig. 2d	Genotype	MBONs-g2a'1-GAL4/UAS-Shits		pBDP-GAL4/UAS-Shits
	Temperature	20°C	30°C	20°C	30°C
	Sleep change(min/30min) [TP1-3]	-7.40878	2.59434	-0.128676	11.3346
		0.591216	-4.61047	-0.128676	11.5846
		8.34122	-4.86047	20.6213	2.33462
		-1.65878	15.8895	-0.128676	-4.91538
		-7.40878	8.13953	-0.128676	6.08462
		-7.40878	4.38953	-0.128676	-4.91538
		6.09122	-1.11047	-0.128676	-2.66538
		17.3412	-3.11047	-0.128676	7.58462
		1.09122	-7.61047	-0.128676	-1.41538
		-2.15878	2.63953	17.6213	-3.91538
		-3.40878	1.63953	-0.128676	1.08462
		-5.90878	-5.11047	-0.128676	-1.66538
		20.8412	-3.36047	-0.128676	-4.91538
		9.34122	3.13953	15.8713	-6.41538
		16.5912	5.88953	-0.128676	0.0846154
		-0.408784	1.88953	-0.128676	2.58462
		-2.15878	-7.86047	-0.128676	7.08462
		15.0912	5.63953	-0.128676	-6.41538
		10.3412	3.88953	-0.128676	-1.16538
		-3.90878	0.389535	-0.128676	8.58462
		-7.40878	0.889535	-0.128676	4.08462
		-3.65878	-1.11047	-0.128676	3.83462
		21.5912	0.389535	1.12132	6.08462
		8.84122	-0.110465	6.12132	12.3346
		1.84122	3.63953	27.8713	-0.165385
		13.5912	-8.11047	-0.128676	-1.66538
		-7.40878	1.63953	-0.128676	18.5846
		-5.90878	2.88953	-0.128676	2.08462
		6.34122	-8.86047	-0.128676	-6.41538
		6.09122	-0.860465	21.6213	-4.91538
		9.34122	0.139535	12.6213	5.58462
		14.3412	3.63953	1.87132	-1.91538
		7.84122	3.38953	1.62132	4.83462
		19.5912	5.63953	-0.128676	5.58462
		0.591216	-3.61047	-0.128676	6.33462
		6.09122	-12.3605	-0.128676	2.08462
		-7.40878	-9.36047	1.12132	14.0846
		-7.40878	1.63953	-0.128676	3.83462
		20.0912	1.38953	-0.128676	3.58462
		16.8412	4.13953	-0.128676	1.08462
		10.0912	3.38953	-0.128676	-1.16538
		9.59122	3.63953	-0.128676	8.33462
		15.3412	3.13953	-0.128676	0.334615
		14.5912	2.38953	-0.128676	13.3346
		11.3412	-4.86047	1.37132	1.83462
		3.59122	-10.6105	2.12132	5.08462
		10.0912	-12.3605	-0.128676	11.3346
		-1.90878		-0.128676	-2.66538
		-7.40878		-0.128676	-0.165385
		20.0912		-0.128676	-1.16538
		18.0912		-0.128676	-1.91538
		13.0912		2.62132	2.58462
		20.3412		-0.128676	1.83462
		17.3412		-0.128676	6.08462
		18.3412		-0.128676	2.83462
		13.5912		-0.128676	10.8346
		13.5912		-0.128676	-3.66538
		3.09122		-0.128676	3.33462
		12.8412		-0.128676	10.8346
		11.5912		1.12132	-0.415385
		12.5912		1.12132	-0.415385
		9.84122		-0.128676	9.33462
		8.84122		-0.128676	5.83462
		12.5912		-0.128676	9.08462
		14.0912		-0.128676	6.33462
		10.0912		-0.128676	-0.665385
		16.3412		-0.128676	-0.165385
		7.34122		23.3713	5.08462
		5.09122			3.83462
		14.8412

## Sheet: figure 2g
Fig. 2g	Training	0hr	1hr	2hr	4hr	6hr
	Normalized Luminescence [TP1-3]	1.4154	0.799286	0.858895	0.931543	0.734554
		0.892425	0.406706	1.37675	-0.0175411	1.33623
		1.13598	0.855635	0.813257	0.737814	2.22384
		1.1779	1.04843	1.42425	1.37162	1.74884
		1.45172	1.85921	0.551537	1.53741	1.58351
		1.71857	1.31248	0.611611	1.93837	2.62387
		2.38404	1.57187	2.39429	1.25147	2.30441
		1.78609	1.59981	3.29494	1.32552	1.76886
		0.778795	0.897082	1.42751	0.916641	2.14933
		1.58072	2.62084	3.09562	2.00552	2.45809
		1.1737	1.38186	0.942273	3.48924	2.37193
		1.56722	1.61478	1.60641	2.00344	1.33716
		1.20248	0.998765	1.69286	1.88316	0.869816
		1.46182	1.43887	2.02129	1.36448	1.75384
		2.32327	0.67268	2.31084	1.77956	3.0866
		1.47433	1.00641	1.64698	2.06393	1.4408
		1.54664	2.3629	2.44344	1.04465	1.0427
		2.05906	1.92904	2.42414	2.10356	2.26608
		0.171386	1.62382	2.36539	1.45765	3.35964
		2.01804	1.1844	1.5666	0.774699	2.947
		1.61687	1.44166	2.11255	3.13108	2.79174
		1.15242	1.47294	2.23234	2.10578	1.90911
		1.08327	0.74777	0.0208859	2.16984	2.1911
		0.324572	2.53672	1.63433	1.32806	1.12154
		2.02129	1.37839	0.185363	3.74291	3.1289
		1.35323	1.18093	1.5021	2.10326	1.16347
		1.713	1.4653	1.84257	2.73411	1.31965
		1.55242	1.77608	1.16439	1.28329	0.344772
		2.70082	2.13375	2.66449	2.85569	2.15402
		0.0168413	1.85232	0.949236	2.35028	1.17775
		2.7204	1.77874	2.08746	1.66059	1.23672
		1.44443	1.84197	3.16629	2.30006	1.00933
		0.853867	1.49171	1.61362	1.04645	2.54226
		1.29846	1.21056	1.28221	0.200567	1.99086
		2.18535	1.87358	2.45624	1.02986	4.74858
		0.341086	1.53927	2.29688	2.54148	3.91866
		1.49933	1.11656	1.60516	0.294093	1.34426
		-0.00767866	0.75988	1.60234	1.29772	1.82938
		2.40188	0.967664	1.96124	2.50841	2.21226
		2.50785	2.21345	0.882124	3.12116	1.63008
		0.346154	0.0978261	0.115609	1.95983	1.72344
		1.1017	1.40581	0.525618	1.84419	1.58422
		1.18631	0.895792	1.5056	1.50432	1.60824
		1.29772	1.61405	3.03372	2.94418	1.22935
		1.66227	1.34039	1.87739	2.76931	2.7793
		2.31028	1.20747	2.17985	2.20606	1.29759
		2.54156	2.39701	1.70596	1.82116	1.37075
		1.86746	2.40265	1.40078	1.39204	2.40314
		1.19277	2.24611	1.5995	2.06957	2.77002
		1.34018	1.10734	1.88449	1.04154	1.32762
		0.677939	1.86323		1.69341	1.95929
		0.798048	2.14739		1.31124	2.76151
		0.547456	1.44009		1.9773	2.12209
		1.08904	0.903416		2.37426	1.31525
		1.07921	1.32926		1.56075	1.56177
		1.33745	1.86265		1.70712	1.53661
		1.38167	1.18677		2.15907	4.53748
		1.50888	0.647365		1.25311	2.08931
		2.10615	1.58203		1.08774	2.3107
		2.42334	1.09068		3.44252	2.86097
		1.23822	1.2097		2.50266	2.7342
		1.05435	1.95219			3.53342
		1.58848	2.21807			3.87516
		1.81497	1.90485			3.51964
		1.92077	1.09184			3.26334
		1.57924	1.64241			2.7342
		1.24746	1.14834			3.25507
		0.888638	1.87506
		-0.0235786	2.06714
		0.252016	0.888466
		0.229968	1.06462
		2.10677	1.81138
		0.288762	1.93618
			1.77491
			1.48576
			2.08974
			1.10674
			1.38305
			1.64189
			1.82658
			2.12698
			1.44809
			2.14535
			2.29509

## Sheet: figure 3d
Fig. 3d	Training	0hr	1hr	2hr	4hr	6hr
	Normalized Luminescence [TP1-3]	0.873224	1.52685	1.56463	1.50191	0.877002
		0.899672	1.08102	2.34067	2.00063	1.40217
		1.81248	1.37119	1.72785	1.40821	1.07725
		1.00319	0.657868	2.11322	1.52685	1.54498
		0.907984	1.55481	1.4203	1.17775	1.16792
		1.11654	0.956344	1.22762	2.57492	1.12183
		1.96058	2.17367	1.20117	1.40444	1.37346
		2.06637	3.12201	1.93329	2.07242	0.816552
		2.23564	3.22941	1.74751	1.15508	1.3012
		0.651688	1.01237	2.14375	0.786326	1.41586
		0.772882	1.93257	2.01457	1.30192	1.14735
		0.952132	1.30192	1.55375	1.08566	0.629917
		0.980435	1.06099	2.49935	0.841098	0.968098
		1.09365	1.18291	1.05083	2.61401	0.901332
		0.960115	1.32587	1.00148	0.171268	1.37377
		1.83822	2.97071	1.49061	1.20831	1.58205
		2.43258	1.26328	1.52505	2.78455	1.01094
		2.70037	0.711429	2.03052	1.31862	1.3356
		0.695707	0.701996	2.52498	2.05086	0.694921
		0.730295	2.1846	2.08004	2.93455	0.907956
		0.735012	0.87494	0.871795	0.701209	1.87644
		0.814409	0.0314444	1.12807	1.04788	1.52112
		1.19803	0.856073	0.918176	1.55178	1.7601
		0.918962	1.32451	1.58244	0.183163	1.5675
		1.92361	1.30155	1.55949	1.23183	2.08476
		2.06552	3.28196	1.33325	0.208319	1.39445
		0.356162	1.24144	2.58685	2.67985	2.24367
		1.17696	2.38466	1.97918	1.13436	1.41413
		1.56386	1.10155	1.75512	2.03601	2.03601
		1.25674	1.42943	1.77808	2.38029	0.987881
		1.70704	1.72214	1.5726	1.33762	1.38462
		1.54419	1.52085	1.39284	1.10155	1.54625
		1.28829	0.654126	1.92832	1.71578	1.54528
		2.22146	1.53844	1.45245	2.43603	1.30099
		1.41532	2.27227	1.59218	1.57042	1.13683
		1.62931	1.49251	1.61954	1.54419	1.69087
		1.25898	1.20328	1.50326	2.00551	0.896457
		1.11338	1.30295	1.18764	2.23905	1.20523
		1.00687		1.31272	2.43741
		1.9332			1.65863
		1.67035			1.58729
		1.45538			1.17592
		1.36744			1.11534
		0.893525			1.3821
		1.21012
		1.7837
		0.970719

## Sheet: figure 3f
Fig. 3f	Genotype	MBONs-b'2mp-GAL4/UAS-Shits		pBDP-GAL4/UAS-Shits
	Temperature	20°C	30°C	20°C	30°C
	Sleep change(min/30min) [TP1-3]	0.886905	-5.45109	-2.14744	9.44737
		1.3869	4.79891	-7.64744	-2.30263
		-3.3631	6.79891	-8.39744	3.94737
		-4.6131	0.548913	-9.14744	0.697368
		-7.6131	-1.45109	-9.14744	0.947368
		-4.6131	2.79891	-7.14744	5.44737
		-0.613095	5.54891	-1.39744	-7.05263
		4.1369	7.29891	-9.14744	6.44737
		2.1369	-3.20109	-9.14744	-4.55263
		1.1369	-2.20109	2.85256	-3.55263
		-7.6131	-7.45109	-9.14744	-1.80263
		13.6369	-2.95109	2.85256	-0.302632
		-5.1131	1.04891	-9.14744	4.44737
		5.3869	8.54891	-9.14744	6.94737
		8.8869	-3.45109	-9.14744	3.94737
		-1.8631	5.04891	4.85256	-5.30263
		-7.6131	0.298913	-9.14744	-5.80263
		1.8869	6.54891	-3.14744	14.4474
		5.8869	4.04891	8.85256	-4.55263
		14.6369	-4.95109	1.85256	-15.0526
		4.6369	9.04891	10.1026	-5.30263
		8.8869	-0.201087	12.6026	-8.55263
		-1.8631	8.29891	16.6026	-2.80263
		2.3869	1.54891	13.6026	-9.80263
		11.3869	-0.201087	19.3526	-2.80263
		2.6369	11.5489	17.8526	1.69737
		9.1369	10.0489	5.60256	-2.80263
		-7.6131	8.79891	6.10256	-4.30263
		3.8869	17.5489	-9.14744	-6.55263
		-5.6131	5.54891	-4.39744	-5.80263
		-3.8631	9.29891	-3.39744	-7.30263
		10.3869	8.79891	-9.14744	5.19737
		-2.8631	7.54891	-9.14744	-0.302632
		0.636905	-2.70109	8.85256	1.94737
		8.6369	6.79891	-3.39744	1.19737
		-1.3631	-4.20109	-3.14744	-3.30263
		-7.6131	-3.20109	-5.64744	-6.55263
		-7.6131	3.29891	-5.39744	-2.30263
		-7.6131	-5.45109	4.60256	5.19737
		22.3869	-3.95109		-0.302632
		-1.3631	-8.45109		6.69737
		-7.6131	2.29891		13.6974
		2.3869	9.54891
		-7.6131	-7.45109
		-7.6131	-1.70109
		-5.6131	-0.201087
		9.1369	5.54891
		-7.6131	-5.20109
		-7.6131	-0.451087
		-7.6131
		-7.6131
		-4.8631
		-7.6131
		-7.6131

[truncated: 13 more sheets: figure 3g, figure 3h, figure 3i, figure 4f, figure 4g, figure 4i, supplementary figure 2a, supplementary figure 2f, supplementary figure 2g, supplementary figure 2h, supplementary figure 2j, supplementary 2k, supplementary figure 3a]
